# Supplementary material for: The impact generated by publicly and charity-funded research in the United Kingdom: a systematic literature review
Source: Health Res Policy Syst. 2019 Feb 28;17:22. doi: 10.1186/s12961-019-0425-2 (PMC6394081; doi:10.1186/s12961-019-0425-2)
Supplement: Supplementary file 2 — Full papers for review. (XLSX 12 kb) [file 12961_2019_425_MOESM2_ESM.xlsx]

## Sheet: Sheet1
Additional file 2: Full papers for review
In=1 / Out=0	Reason for exclusion
0	1	Black, N. (2009). "Health services research: the gradual encroachment of ideas." Journal Of Health Services Research & Policy 14(2): 120-123.
1		Hanney, S., et al. (2007). "An assessment of the impact of the NHS Health Technology Assessment Programme." Health Technology Assessment 11(40): iii-82.
0	3	Hogle, J. A. and D. P. Moberg (2014). "Success case studies contribute to evaluation of complex research infrastructure." Evaluation & The Health Professions 37(1): 98-113.
1		McCrae, N., et al. (2012). "Contribution of research networks to a clinical trial of antidepressants in people with dementia." Journal of Mental Health 21(5): 439-447.
0	2	Shaw, S. E. and T. Greenhalgh (2008). "Best research - For what? Best health - For whom? A critical exploration of primary care research using discourse analysis." Social Science & Medicine 66(12): 2506-2519.
1		Sullivan, R., et al. (2011). "An analysis of research activity in major UK cancer centres." European Journal of Cancer 47(4): 536-544.
0	2	Arena, R. A., et al. (2011). "Research in the allied health professions: why fund it? A report of the ASAHP Research Committee." Journal Of Allied Health 40(3): 161-166.
1		Bunn, F., et al. (2015). "The impact of Cochrane Reviews: a mixed-methods evaluation of outputs from Cochrane Review Groups supported by the National Institute for Health Research." Health Technology Assessment (Winchester, England) 19(28): 1.
0	2	Kok, M. O., et al. (2016). "Which health research gets used and why? An empirical analysis of 30 cases." Health Research Policy And Systems 14(1): 36-36.
0	2	Linck, P., et al. (2008). "NHS and charitable funding for children and young people with cancer in England and Wales." Journal Of Child Health Care: For Professionals Working With Children In The Hospital And Community 12(2): 156-168.
0	2	Searles, A., et al. (2016). "An approach to measuring and encouraging research translation and research impact." Health Research Policy And Systems 14(1): 60-60.
0	3	Agarwal, N., et al. (2013). "Impact of fellowship training on research productivity in academic neurological surgery."
0	3	Blume-Kohout, M. E. (2012). "Does Targeted, Disease-Specific Public Research Funding Influence Pharmaceutical Innovation?".
0	3	Carney, M. J., et al. (2017). "Academic Productivity, Knowledge, and Education in Plastic Surgery: The Benefit of the Clinical Research Fellow."
0	3	Colaco, M., et al. (2013). "Is there a relationship between national institutes of health funding and research impact on academic urology?".
0	3	Devolder, T., et al. (2008). "A review of national public funding programmes in European countries."
0	3	Donovan, C., et al. (2014). "Evaluation of the impact of National Breast Cancer Foundation-funded research."
0	3	Eloy, J. A., et al. (2012). "Impact of fellowship training on research productivity in academic otolaryngology."
0	3	Hastings, C. (2012). "Defining the impact of clinical research nursing: An evaluation framework."
0	2	Head, M. (2009). "UK infectious disease research network."
0	2	Jacobson, J. O., et al. (2007). "Racial disparities in completion rates from publicly funded alcohol treatment: Economic resources explain more than demographics and addiction severity."
0	3	Liebow, E., et al. (2009). "Toward the assessment of scientific and public health impacts of the National Institutes of Environmental Health Sciences extramural asthma research program using available data."
0	3	Mannhalter, C. (2013). "How to get a research grant? Do research grants contribute to career development?".
0	3	Paina, L., et al. (2013). "How does investment in research training affect the development of research networks and collaborations?".
1		Sussex, J., et al. (2016). "Quantifying the economic impact of government and charity funding of medical research on private research and development funding in the United Kingdom."
0	1	Alla, K., et al (2017). "How to define the policy impact of public health research? A systematic Review."
0	1	Banzi, R., et al (2011). "Conceptual frameworks and empirical approaches used to asses the impact of health research: an overview of reviews."
0	1	Bonmann, L. (2012). "Measuring the societal impact of research."
0	4	HERGOHE, Europe RAND (2008). "Medical Research: what's it worth? Estimating the economic benefits from Medical Research in the UK. Report for the Medical Research Council, the Wellcome Trust and the Academy of Medical Sciences."
0	2	Chalkidou, K., et al (2008). "Imbalances in funding for clinical and public health research in the UK: can NICE research recommendations make a difference?"
0	4	Department of Health (2012), "Health Research Authority (HRA) - Impact Assessment No: 9517."
0	2	Guegan, E., et al (2016). "Mapping public health research across the National Institute for Health Research 2006-2013."
1		Guthrie, S., et al (2015). "The impact of the National Institute for Health Research Health Technology Assessment Programme, 2003-2013 a multimethod evaluation."
0	2	Hall, M., et al (2016). " Research funding for addressing tobacco-related disease: an analysis of UK investment between 2008 and 2012."
0	5	Hanney, S.R., et al (2004). "Proposed methods for reviewing the outcomes of health research: the impact of funding by UK's Arthritis Research Campaign."
1		Hanney, S.R., et al (2013). "Conducting retrospective impact analysis to inform a medical research charity's funding strategies: the case of Asthma UK."
0	2	Luengo-Fernandez, R., et al (2015). "UK Research spend in 2008 nd 2012: comparing stroke, cancer, coronary heart disease and dementia."
0	2	McCarthy, M., et al (2013). "Public health research in the UK: a report with a European perspective."
0	2	Ovseiko, P.V., et al (2012). "Assessing research impact in academic clinical medicine: a study using Research Excellence Framework pilot impact indicators."
0	1	Raftery, J., et al (2016). "Models and applications for measuring the impact of health research: update of a systematic review for the Health Technology Assessment Programme."
1		RAND (2016). "The National Health Institute for Health Research at 10 years: An Impact Synthesis."
1		Sainty, M. (2013). "Research impact: a United Kingdom Occupational Therapy Research Foundation perspective"
0	2	Snaith, B. (2012). "Collaboration in radiography: A bibliometric analysis."
1		Glover M, Buxton M, Guthrie S, Hanney S, Pollitt A, Grant J. Estimating the returns to UK publicly funded cancer-related research in terms of the net value of improved health outcomes. BMC Med2014;12. http://dx.doi.org/10.1186/1741-7015-12-99
1		Guthrie S, Hafner M, Bienkowska-Gibbs T, Wooding S. Returns on research funded under the NIHR Health Technology Assessment (HTA) Programme. Health Technol Assess 2015;19(67).	https://www.ncbi.nlm.nih.gov/pmc/articles/PMC5158220/
0	6	Raftery J, Hanney S, Green C, Buxton M. Assessing the impact of England’s National HealthService R&D Health Technology Assessment program using the ‘payback’ Assess Health Care 2009;25:1–5.approach. Int J Technol
1		Peckham, S; Willmott, M; Allen, P; Anderson, S; Goodwin, N; (2008) Assessing the impact of the NHS Service Delivery and Organisation Research and Development Programme. Evidence & policy, 4 (4).
1		Lichten et al (2017) Does a Does a biomedical research centre affect patient care in local hospitals? Health Research Policy and Systems 15:2
48
	5	1	Not empirical evidence
	14	2	Primary focus not on impact of funded research
	12	3	Not UK
	2	4	Not peer-reviewed
	1	5	Not within the time frame
	1	6	Dublicates results of previous study (Hanney et al 2007)
	35
